# Supplementary material for: Anlotinib enhances the efficacy of KRAS-G12C inhibitors through c-Myc/ORC2 axis inhibition in non-small cell lung cancer
Source: Cell Death Dis. 2025 May 2;16(1):356. doi: 10.1038/s41419-025-07687-w (PMC12048666; doi:10.1038/s41419-025-07687-w)
Supplement: Supplementary file 3 — Supplementary Table 1 [file 41419_2025_7687_MOESM3_ESM.xlsx]

## Sheet: Sheet1
H23
conc_sot_uM	conc_anlo_uM	ZIP_synergy	HSA_synergy	Bliss_synergy	Loewe_synergy
0.0457	1	10.9072	22.0002	4.75046	20.8769
0.137	1	11.8489	25.0002	7.75022	19.586
0.412	1	10.9211	21.9962	5.74679	14.1496
1.23	1	9.26421	27.0008	10.0011	9.71816
3.7	1	7.43573	28.0008	12.0008	12.572
11.1	1	9.15461	31.9995	18.9998	19.9923
33.3	1	5.83605	1.00021	-1.74958	12.8338
100	1	-2.23089	0.00024544	-1.49959	-0.325864
0.0457	2	12.3606	23.9991	8.49946	24.7176
0.137	2	11.9487	23.9994	8.50029	24.718
0.412	2	12.3664	26.9993	9.499	27.7178
1.23	2	9.86943	25.9986	9.99888	26.7171
3.7	2	9.16794	30.9965	12.9975	29.5701
11.1	2	7.5948	36.9991	12.9996	26.993
33.3	2	5.11559	4.99921	-0.500592	16.8328
100	2	0.457497	4.99927	1.99947	4.67316
H2122SR
conc_sot_uM	conc_anlo_uM	ZIP_synergy	HSA_synergy	Bliss_synergy	Loewe_synergy
0.0457	1	8.46259	27.0002	8.25048	12.3065
0.137	1	9.20816	21.0002	5.0002	11.0276
0.412	1	9.78033	21.9962	7.24677	10.7482
1.23	1	5.57158	21.0008	6.00106	2.47373
3.7	1	6.42747	24.0008	10.7507	6.19474
11.1	1	8.84523	21.9995	12.9997	17.0095
33.3	1	6.21068	10.0002	6.50043	14.4549
100	1	2.52873	1.00025	0.500395	2.80648
0.0457	2	14.4682	22.9991	14.2494	23.1954
0.137	2	13.6443	23.9994	11.4002	24.1957
0.412	2	12.3277	24.9993	10.6493	25.1956
1.23	2	9.98129	24.9986	10.9991	25.1949
3.7	2	8.04496	26.9965	10.5475	27.1928
11.1	2	6.06467	29.9991	7.5999	26.0102
33.3	2	0.941536	9.99921	0.899474	14.4539
100	2	-0.354733	0.999268	-0.300388	2.8055
CALU1
conc_sot_uM	conc_anlo_uM	ZIP_synergy	HSA_synergy	Bliss_synergy	Loewe_synergy
0.0457	1	4.00935	19.0007	-1.45952	14.4552
0.137	1	4.93096	21.9997	1.54014	13.164
0.412	1	4.23042	21.9962	-0.103069	7.7271
1.23	1	3.12768	25.0014	3.88112	3.29514
3.7	1	2.25729	28.0008	6.24069	1.85867
11.1	1	5.36417	31.9995	14.3198	13.5685
33.3	1	3.83711	1.00021	-2.73951	12.844
100	1	-2.13453	0.00024544	-2.03954	-0.316975
0.0457	2	-0.69904	6.99908	-3.54051	8.71421
0.137	2	-0.0549412	8.99941	-1.53984	10.7145
0.412	2	0.887891	11.9993	0.0992571	13.7144
1.23	2	0.0237609	11.9986	1.11893	13.7137
3.7	2	-1.31398	11.9965	-0.242678	13.7116
11.1	2	-0.288416	17.9991	1.67967	17.5691
33.3	2	4.45524	9.99921	2.73953	21.843
100	2	0.899801	4.99927	1.03956	4.68205
SW1573
conc_sot_uM	conc_anlo_uM	ZIP_synergy	HSA_synergy	Bliss_synergy	Loewe_synergy
0.0457	2	11.8468	24.0002	9.60046	25.3594
0.137	2	8.80608	13.0002	-0.399748	16.9364
0.412	2	9.50246	17.9962	4.19672	17.5129
1.23	2	6.83483	19.0008	4.80108	14.0942
3.7	2	1.7514	16.0008	2.20082	10.6711
11.1	2	-6.19934	4.9995	-6.40023	1.98322
33.3	2	-12.206	-11.9998	-19.1995	-13.3916
100	2	-17.6714	-23.9998	-25.1996	-22.0334
0.0457	4	3.15681	20.9991	2.79939	22.0937
0.137	4	5.1128	22.9994	1.55045	24.094
0.412	4	4.30938	19.9993	-0.151298	21.0939
1.23	4	4.77395	20.9986	2.14879	19.6712
3.7	4	4.68845	23.9965	3.8475	22.6691
11.1	4	2.33295	20.0001	0.0494413	16.9839
33.3	4	2.27272	15.9992	3.39892	14.6074
100	4	-3.82091	0.999268	-1.10062	2.9656
H2030SR
conc_sot_uM	conc_anlo_uM	ZIP_synergy	HSA_synergy	Bliss_synergy	Loewe_synergy
0.0457	2	3.41564	3.0007	2.25055	2.08726
0.137	2	8.21257	9.99968	9.25031	6.82784
0.412	2	14.6885	19.9981	19.2469	12.3094
1.23	2	16.3181	22.0014	13.7511	5.2791
3.7	2	12.8272	22.0003	8.50082	-6.01414
11.1	2	8.67895	25.9995	10.4998	6.46906
33.3	2	2.18613	7.00021	1.75045	10.4027
100	2	0.177591	2.00025	1.2504	0.818452
0.0457	4	12.0813	16.9991	16.579	17.4697
0.137	4	11.1975	12.9994	12.5798	13.47
0.412	4	11.7868	11.9993	11.5786	12.4699
1.23	4	13.6287	14.9986	10.3786	15.4692
3.7	4	11.2058	14.9965	7.43712	15.4671
11.1	4	7.01212	22.9991	7.03948	22.3405
33.3	4	0.343121	11.9992	-0.180684	15.4017
100	4	-3.2362	0.999268	-0.740443	-0.182525
